# Supplementary material for: Novel Au Carbene Complexes as Promising Multi-Target Agents in Breast Cancer Treatment
Source: Pharmaceuticals (Basel). 2022 Apr 21;15(5):507. doi: 10.3390/ph15050507 (PMC9146163; doi:10.3390/ph15050507)
Supplement: Supplementary file 1 [file pharmaceuticals-15-00507-s001.zip]

Archive with 1 entries (1 files):
- pharmaceuticals-1661796-supplementary.pdf
